# Supplementary material for: Genetic dissection of the Transcription Factor code controlling serial specification of muscle identities in Drosophila
Source: eLife. 2016 Jul 20;5:e14979. doi: 10.7554/eLife.14979 (PMC4954755; doi:10.7554/eLife.14979)
Supplement: Figure 1—source data 1. — Numbering indicates the position of the deleted region along the chromosome, schematized in Figure 1B. The phenotypes observed at embryonic stage 16 were classified as either identity or generic muscle defects, and ranked in different types (Figure 1C). Identified genes responsible for the deficiency phenotype are indicated together with their known or predicted biochemical function. DOI: http://dx.doi.org/10.7554/eLife.14979.004 [file elife-14979-fig1-data1.xlsx]

## Sheet: Feuil1
IDENTITY
lack of Col expression
region	genomic coordinates	associated phenotype	gene	molecular properties (biological process)
2	(2L) 1074079-1074079		S	Methyltransferase (egf signalling)
6	(2L) 6465706-6557463		eya	transcription factor binding
10	(2L) 9448660-9522946		numb	notch binding (Notch signalling)
15	(2L) 14490657-14689337		noc	transcription factor
19	(2L) 19528383-19586375		spi	egfr ligand (egf signalling)
20	(2R) 6236062-6648713		ND	/
27	(2R) 11823771-12019881		ND	/
33	(2R) 19632020 -20242783		ND	/
orientation
1	(2L) 271351-289931		ND	/
3	(2L) 1119134-1420528		robo2&3	membrane receptor (migration routing)
4	(2L) 2152458-2175599		aop	transcription factor
7	(2L) 6786906-6874407		ND	/
8	(2L) 6945223-7022660		ND	/
12	(2L) 11358603-11445762		salm	transcription factor
16	(2L) 15912343-16042754		ND	/
25	(2R) 9143421-9292659		ND	/
26	(2R) 10874386-11107485		ND	/
30	(2R) 15861282-16007733		sli	Robo binding (migration routing)
Several Col expressing muscles
13	(2L) 12175437-12423459		ND	/
14	(2L) 13513468-13800829		kuz	metallopeptidase (notch signalling)
17	(2L) 18859186-18943942		tup	transcription factor
22	(2R) 7395885-7447410		so	transcription factor
39	(2R) 15129956-15262942		ND	/
31	(2R) 18128475-18151444		ND	/
32	(2R) 18621522-18705526		edl	transcription factor
34	(2R) 20667274-20870855		insc	cytoskeletal adaptator (notch signalling)
GENERIC
Decreased number of nuclei
11	(2L) 10975285-11001945		scar	actin binding (myoblast fusion)
18	(2L) 19003398-19044446		mib2	ubiquitin ligase (myoblast fusion)
23	(2R) 7533553-7622435		blow	protein binding (myoblast fusion)
24	(2R) 8722439-8898753		sns	membrane protein (Myoblast fusion)
28	(2R) 12570687-12632752		sin3a	transcription factor
35	(2R) 22039630-22514145		vrp1	actin binding (myoblast fusion)
36	(2R) 22243250-22380451		ND
Abnormal nuclei repartition
5	(2L) 5524375-5555049		lamin	nuclear lamina component (nuclear migration)
9	(2L) 8071311-8155863		ND
21	(2R) 6782624-6872641		koi	Sad1/UNC-like domain (nuclear migration)
